# Supplementary material for: Modeling a Novel Variant of Glycogenosis IXa Using a Clonal Inducible Reprogramming System to Generate “Diseased” Hepatocytes for Accurate Diagnosis
Source: J Pers Med. 2022 Jul 7;12(7):1111. doi: 10.3390/jpm12071111 (PMC9322025; doi:10.3390/jpm12071111)
Supplement: Supplementary file 1 [file jpm-12-01111-s001.zip]

Archive with 2 entries (2 files):
- gix SUPP.pdf
- Table S1.xlsx
