# Supplementary material for: Modeling a Novel Variant of Glycogenosis IXa Using a Clonal Inducible Reprogramming System to Generate “Diseased” Hepatocytes for Accurate Diagnosis
Source: J Pers Med. 2022 Jul 7;12(7):1111. doi: 10.3390/jpm12071111 (PMC9322025; doi:10.3390/jpm12071111)
Supplement: Supplementary file 1 [file jpm-12-01111-s001.zip › Table S1.xlsx]

## Sheet: Table S1
Table S1. Primers used in this study.
Gene	Forward (5’-3’)	Reverse (5’-3’)
PYGL	GCAGACTACGAAGCCTATGTCA	ATTTCCCCGAGGCAGCTATG
GLUL	TGGGAACTGGAATGGTGCAG	CCAGTTAGACGTCGGGCATT
ALB	TAAGGAGACCTGCTTTGCCG	AGACAGGGTGTTGGCTTTACA
HGD	GGACCTGATGCTGACTGCTT	AAGTGGCTCTTGAGTGGCTC
GLS2	CGAAGGTTTGCCTTGTCAGC	AGAGTGTGTAGGAGTCCTGGT
TAT	TCTCTGTTATGGGGCGTTGG	TGGACAGACTGCTCAGCAAC
HPD	GACGGCCAAGATCAAGGTGA	TGCACCGGTTTGGTGAAGAT
CYP3A4	CAAGAAGAACAAGGACAACATAGA	TTTACAAGGTTTGAAGGAGAAGTT
GYS2	CTGTTTCATGCAGGAGCACG	ATAATCCTTTGGCGGCGTGA
CYP2B6	GTGTGGAGAAGCACCGTGAAAC	GAGAGCGTGTTGAGGTTGAGGT
CYP2E1	AAGCAACCCGAGACACCATT	GAAACAACTCCATGCGAGCC
PHKA2-exon10-11	AGTGGCCTGTGTTTTGGACA	ACAGCGTAGAGTTCAGGCAC
PHKA2-exon18-19	CCAGCGAAGGGACTTTCAGT	AGACATGGCGGTCTTCTGTG
PHKA2-exon28-31	AGGCGGTTTAGTGCTGATGAA	TGGACCTCGCAGACTTGGA
PBGD	CGGAAGAAAACAGCCCAAAGA	TGAAGCCAGGAGGAAGCACAGT
PHKA2-mRNA-seq	AAGTGCCCACCGTAAATCAC	TCATATCGAAAGGGCTGAGG
PHKA2-gDNA-seq	CGATCTGATTGGCAGTGTCTC	GGCAGACACACACGGAGATA
